# Supplementary material for: Mapping quantitative trait loci for biomass yield and yield-related traits in lowland switchgrass (Panicum virgatum L.) multiple populations
Source: G3 (Bethesda). 2023 Mar 22;13(5):jkad061. doi: 10.1093/g3journal/jkad061 (PMC10151402; doi:10.1093/g3journal/jkad061)
Supplement: jkad061_Supplementary_Data [file jkad061_supplementary_data.zip]

Archive with 3 entries (3 files):
- Figure_S1_G3-2023-404164.docx
- Figure_S2_G3-2023-404164.docx
- Table_S1_G3-2023-404164.docx
